# Supplementary material for: Comparative In Vitro Evaluation and Osteogenic Mechanisms of Representative Bone Graft Substitutes: Bioactive Glass, Beta-Tricalcium Phosphate, and Deproteinized Bovine Bone
Source: J Funct Biomater. 2026 Jun 26;17(7):312. doi: 10.3390/jfb17070312 (PMC13412606; doi:10.3390/jfb17070312)
Supplement: Supplementary file 1 [file jfb-17-00312-s001.zip]

Archive with 5 entries (5 files):
- File S1.zip
- Table S1.pdf
- Table S2.pdf
- Table S3.xlsx
- Table S4.xlsx
