# Supplementary material for: Comparative In Vitro Evaluation and Osteogenic Mechanisms of Representative Bone Graft Substitutes: Bioactive Glass, Beta-Tricalcium Phosphate, and Deproteinized Bovine Bone
Source: J Funct Biomater. 2026 Jun 26;17(7):312. doi: 10.3390/jfb17070312 (PMC13412606; doi:10.3390/jfb17070312)
Supplement: Supplementary file 1 [file jfb-17-00312-s001.zip › Table S3.xlsx]

## Sheet: Sheet1
Comparison Group	GO ID	GO Term Description	Gene Count	P-value	Q-value (padj)	Target Gene Symbols
BG vs. DBB	GO:0030574	Collagen catabolic process	4	5.52e-06	0.000206	Mmp10, Mmp3, Mmp12, Mmp13
BG vs. DBB	GO:0032963	Collagen metabolic process	4	7.91e-05	0.001956	Mmp13, Mmp10, Mmp3, Mmp12
BG vs. DBB	GO:0002576	Platelet degranulation	5	2.81e-05	0.00094	Clu, Serping1, Agt, Serpina3m, Kng2, Serpini1, Serpina3n
BG vs. DBB	GO:0004222	Metalloendopeptidase activity	4	0.00102	0.021419	Mmp12, Mmp3, Mmp10, Mmp13
BG vs. DBB	GO:0008237	Metallopeptidase activity	6	0.0023	0.041125	Mmp12, Mmp3, Mmp10, Mmp13, Adamts4, Adamts5
BG vs. DBB	GO:0051607	Defense response to virus	8	4.12e-05	0.001124	Ddx58, Dhx58, Oas1a, Oas1b, Ifit1, Ifit2, Ifit3, Isg15
BG vs. DBB	GO:0009615	Response to virus	7	8.95e-05	0.002115	Ddx58, Dhx58, Oas1a, Oas1b, Ifit1, Ifit2, Ifit3
BG vs. DBB	GO:0045087	Innate immune response	12	0.000115	0.003112	Ddx58, Dhx58, Ccl5, Cxcl10, Mapk11, Socs3, Tnfrsf11b
BG vs. DBB	GO:0005125	Cytokine activity	6	0.000542	0.012543	Csf2, Ccl5, Cxcl10, Cxcl2, Il1a, Il1b
BG vs. DBB	GO:0005576	Extracellular region	22	0.00211	0.048912	Kng2, Clu, Serping1, C4b, Cfb, Agt, Tnfrsf11b, Mmp3
BG vs. β-TCP	GO:0017158	Regulation of calcium ion-dependent exocytosis	4	2.3e-05	0.00047	Syt1, Trim9, Syt13, Cacna1g
BG vs. β-TCP	GO:0071277	Cellular response to calcium ion	4	8.54e-05	0.001254	Syt1, Hpca, Syt13, Cacna1h
BG vs. β-TCP	GO:0008092	Cytoskeletal protein binding	15	0.000832	0.008867	Tppp, Clu, Hpca, Kif5a, Kif1a, Phactr1, Snap25, Itgb1
BG vs. β-TCP	GO:0005509	Calcium ion binding	18	0.00112	0.012542	Cacna1g, Cacna1h, Syt1, Syt13, Hpca, Gnas, P2rx7
BG vs. β-TCP	GO:0042493	Response to drug	9	0.00154	0.018942	Bmp2, Smad3, Agt, Ccl5, Cxcl10, Itgb1, Icam1
BG vs. β-TCP	GO:0005829	Cytosol	25	0.00211	0.024521	Snap25, Adcy1, Gnas, Smad3, Mapk11, Mapk14, Kras
BG vs. β-TCP	GO:0005622	Intracellular	38	0.00342	0.031145	Creb3l3, Adcy1, Gnas, Grin2a, Bmp2, Smad3, Kras
BG vs. β-TCP	GO:0008083	Growth factor activity	3	0.00412	0.038912	Bmp2, Csf2, Agt
BG vs. β-TCP	GO:0043547	Positive regulation of B cell activation	3	0.00531	0.042115	Ccl5, Cxcl10, Icam1
BG vs. β-TCP	GO:0005125	Cytokine activity	5	0.00622	0.048911	Agt, Ccl5, Cxcl10, Csf2, Tnfrsf11b
β-TCP vs. DBB	GO:0033627	Cell adhesion mediated by integrin	4	3.45e-05	0.006249	Itgb3, Itga11, Crk, Itgal
β-TCP vs. DBB	GO:0007156	Homophilic cell adhesion via plasma membrane	8	0.000512	0.024512	Pcdhga8, Pcdhga2, Pcdhga10, Cdh2, Cdh4
β-TCP vs. DBB	GO:0007155	Cell adhesion	14	0.000894	0.031124	Lama4, Itga11, Itgb3, Pcdhga8, Cdh2, Cdh4, Itgal
β-TCP vs. DBB	GO:0005886	Plasma membrane	18	0.00115	0.038942	Itgb3, Itga11, Cdh2, Cdh4, Itgal, Il1r1, Cacna1g
β-TCP vs. DBB	GO:0005576	Extracellular region	15	0.00212	0.042114	Lama4, Cxcl2, Il1r1, Tnfrsf11b, Wnt5a, Ccnd1
β-TCP vs. DBB	GO:0048471	Perinuclear region of cytoplasm	9	0.00354	0.048912	Mapk14, Crk, Kras, Fosb, Fos
β-TCP vs. DBB	GO:0005634	Nucleus	12	0.00412	0.052115	Fosb, Fos, Ccnd1, Gnas
β-TCP vs. DBB	GO:0003700	DNA-binding transcription factor activity	3	0.00521	0.058421	Fosb, Fos, Ccnd1
β-TCP vs. DBB	GO:0008284	Positive regulation of cell proliferation	6	0.00689	0.064512	Kras, Wnt5a, Ccnd1, Fos
β-TCP vs. DBB	GO:0043066	Negative regulation of apoptotic process	5	0.00812	0.071145	Mapk14, Osgin1, Kras, Fos
