# Supplementary material for: Comparative In Vitro Evaluation and Osteogenic Mechanisms of Representative Bone Graft Substitutes: Bioactive Glass, Beta-Tricalcium Phosphate, and Deproteinized Bovine Bone
Source: J Funct Biomater. 2026 Jun 26;17(7):312. doi: 10.3390/jfb17070312 (PMC13412606; doi:10.3390/jfb17070312)
Supplement: Supplementary file 1 [file jfb-17-00312-s001.zip › Table S4.xlsx]

## Sheet: Sheet1
Comparison Group	Pathway ID	Pathway Description	Gene Count	P-value	Q-value (padj)	Target Gene Symbols
BG vs. DBB	mmu04610	Complement and coagulation cascades	5	3.35e-05	0.000715	Kng2, Clu, Serping1, C4b, Cfb
BG vs. DBB	mmu05323	Rheumatoid arthritis	4	0.000185	0.001974	Cxcl2, Csf2, Mmp3, Fos
BG vs. DBB	mmu04670	Leukocyte transendothelial migration	3	0.004457	0.026743	Mmp3, Itgb2, Ncf1
BG vs. DBB	mmu04060	Cytokine-cytokine receptor interaction	4	0.005404	0.026743	Csf2, Agt, Ccr1, Tnfrsf11b
BG vs. DBB	mmu04668	TNF signaling pathway	3	0.012527	0.041539	Cxcl2, Csf2, Mmp3
BG vs. DBB	mmu04620	Toll-like receptor signaling pathway	2	0.012674	0.041539	Ccl5, Mapk11
BG vs. DBB	mmu04917	Prolactin signaling pathway	2	0.014238	0.042531	Mapk11, Socs3
BG vs. DBB	mmu04927	Cortisol synthesis and secretion	3	0.015136	0.080886	Agt, Cacna1g, Creb3l3
BG vs. DBB	mmu04054	Pattern recognition receptors	2	0.018139	0.091233	Ddx58, Dhx58
BG vs. DBB	mmu04151	PI3K-Akt signaling pathway	3	0.020112	0.091233	Csf2, Agt, Itgb2
BG vs. β-TCP	mmu04964	Proximal tubule bicarbonate reclamation	3	1.38e-05	0.000311	Atp1a2, Atp1a3, Atp1b1
BG vs. β-TCP	mmu04911	Insulin secretion	7	0.000105	0.001258	Atp1a2, Snap25, Cacna1g, Cacna1h, Adcy1, Gnas, Kcnj11
BG vs. β-TCP	mmu04918	Thyroid hormone synthesis	4	0.000111	0.001258	Atp1a2, Creb3l3, Atp1a3, Atp1b1
BG vs. β-TCP	mmu04927	Cortisol synthesis and secretion	3	0.002414	0.014539	Agt, Cacna1g, Creb3l3
BG vs. β-TCP	mmu04020	Calcium signaling pathway	5	0.004123	0.021124	Cacna1g, Cacna1h, Adcy1, Gnas, P2rx7
BG vs. β-TCP	mmu04024	cAMP signaling pathway	4	0.006125	0.026772	Creb3l3, Adcy1, Gnas, Grin2a
BG vs. β-TCP	mmu04060	Cytokine-cytokine receptor interaction	4	0.008912	0.032115	Agt, Ccl5, Cxcl10, Tnfrsf11b
BG vs. β-TCP	mmu04514	Cell adhesion molecules	3	0.012543	0.041552	Itgb1, Ccl5, Icam1
BG vs. β-TCP	mmu04350	TGF-beta signaling pathway	2	0.015112	0.048911	Bmp2, Smad3
BG vs. β-TCP	mmu04010	MAPK signaling pathway	3	0.018942	0.054312	Mapk11, Mapk14, Kras
β-TCP vs. DBB	mmu04512	ECM-receptor interaction	3	5.33e-05	0.001838	Lama4, Itga11, Itgb3
β-TCP vs. DBB	mmu04657	IL-17 signaling pathway	3	0.000142	0.002335	Mapk14, Fosb, Fos
β-TCP vs. DBB	mmu05418	Fluid shear stress and atherosclerosis	3	0.000152	0.002335	Mapk14, Crk, Fos
β-TCP vs. DBB	mmu04926	Relaxin signaling pathway	3	0.00022	0.002539	Mapk14, Gngt2, Fos
β-TCP vs. DBB	mmu04151	PI3K-Akt signaling pathway	4	0.001254	0.011245	Lama4, Itgb3, Osgin1, Kras
β-TCP vs. DBB	mmu04010	MAPK signaling pathway	3	0.002331	0.015423	Mapk14, Crk, Kras
β-TCP vs. DBB	mmu04060	Cytokine-cytokine receptor interaction	3	0.005112	0.026714	Cxcl2, Il1r1, Tnfrsf11b
β-TCP vs. DBB	mmu04310	Wnt signaling pathway	2	0.011245	0.042115	Wnt5a, Ccnd1
β-TCP vs. DBB	mmu04668	TNF signaling pathway	2	0.014523	0.048912	Mapk14, Fos
β-TCP vs. DBB	mmu04020	Calcium signaling pathway	2	0.021145	0.062114	Cacna1g, Gnas
